# Supplementary material for: Deciphering the Phytochemical Potential of Hemp Hairy Roots: A Promising Source of Cannabisins and Triterpenes as Bioactive Compounds
Source: Molecules. 2024 Dec 7;29(23):5792. doi: 10.3390/molecules29235792 (PMC11643499; doi:10.3390/molecules29235792)
Supplement: Supplementary file 1 [file molecules-29-05792-s001.zip]

Archive with 1 entries (1 files):
- molecules-3263343-supplementary.pdf
